# Supplementary material for: Activity of Compounds from Temperate Propolis against Trypanosoma brucei and Leishmania mexicana
Source: Molecules. 2021 Jun 26;26(13):3912. doi: 10.3390/molecules26133912 (PMC8272135; doi:10.3390/molecules26133912)
Supplement: Supplementary file 1 [file molecules-26-03912-s001.zip]

Archive with 1 entries (1 files):
- molecules-1271651-SI.pdf
